# Supplementary material for: The lipid-sensor TREM2 aggravates disease in a model of LCMV-induced hepatitis
Source: Sci Rep. 2017 Sep 12;7:11289. doi: 10.1038/s41598-017-10637-y (PMC5595927; doi:10.1038/s41598-017-10637-y)
Supplement: Supplementary file 2 — Table S1 [file 41598_2017_10637_MOESM2_ESM.xls]

## Sheet: Table S1
concentration (mM)		Limit of detection	WT Mouse 1 d0	WT Mouse 2 d0	WT Mouse 3 d0	WT Mouse 4 d0	WT Mouse 1 d2	WT Mouse 2 d2	WT Mouse 3 d2	WT Mouse 4 d2	WT Mouse 1 d8	WT Mouse 2 d8	WT Mouse 3 d8	WT Mouse 4 d8	Trem2-/- Mouse 1 d0	Trem2-/- Mouse 2 d0	Trem2-/- Mouse 3 d0	Trem2-/- Mouse 4 d0	Trem2-/- Mouse 1 d8	Trem2-/- Mouse 2 d8	Trem2-/- Mouse 3 d8	Trem2-/- Mouse 4 d8
Acylcarnitines	C0	2.7	21.2	20.2	19.1	17.7	33.3	26.3	25.6	37.7	36.8	21.1	18.9	25.5	26.6	30.4	32.1	37.9	28.1	21.5	27.2	29.1
	C10	0.112	0.112	0.112	0.112	0.112	0.112	0.112	0.112	0.112	0.112	0.112	0.112	0.112	0.112	0.112	0.12	0.121	0.112	0.112	0.112	0.112
	C10:1	0.131	0.131	0.131	0.131	0.131	0.131	0.131	0.131	0.131	0.131	0.131	0.131	0.131	0.131	0.131	0.131	0.131	0.131	0.131	0.131	0.131
	C10:2	0.054	0.054	0.054	0.054	0.054	0.054	0.054	0.054	0.054	0.054	0.054	0.054	0.054	0.054	0.054	0.054	0.054	0.054	0.054	0.054	0.054
	C12	0.129	0.129	0.129	0.129	0.129	0.129	0.129	0.129	0.129	0.129	0.129	0.129	0.129	0.129	0.129	0.129	0.129	0.129	0.129	0.129	0.129
	C12-DC	0.229	0.229	0.229	0.229	0.229	0.229	0.229	0.229	0.229	0.229	0.229	0.229	0.229	0.229	0.229	0.229	0.229	0.229	0.229	0.229	0.229
	C12:1	0.149	0.149	0.149	0.149	0.149	0.149	0.149	0.149	0.149	0.149	0.149	0.149	0.149	0.149	0.149	0.149	0.149	0.149	0.149	0.149	0.149
	C14	0.042	0.057	0.045	0.058	0.042	0.106	0.058	0.065	0.051	0.097	0.042	0.121	0.042	0.05	0.042	0.06	0.049	0.043	0.042	0.042	0.071
	C14:1	0.031	0.053	0.049	0.078	0.044	0.077	0.076	0.063	0.069	0.082	0.06	0.103	0.062	0.083	0.07	0.089	0.08	0.104	0.06	0.07	0.13
	C14:1-OH	0.017	0.017	0.017	0.017	0.017	0.017	0.017	0.017	0.017	0.022	0.017	0.017	0.017	0.017	0.017	0.017	0.017	0.017	0.017	0.017	0.018
	C14:2	0.015	0.016	0.015	0.022	0.015	0.023	0.021	0.017	0.019	0.026	0.015	0.024	0.015	0.015	0.015	0.016	0.015	0.017	0.015	0.015	0.021
	C14:2-OH	0.017	0.017	0.017	0.018	0.017	0.017	0.017	0.017	0.017	0.026	0.017	0.017	0.017	0.017	0.017	0.017	0.017	0.018	0.018	0.018	0.022
	C16	0.023	0.339	0.306	0.206	0.065	0.639	0.184	0.292	0.246	0.404	0.138	0.512	0.096	0.142	0.12	0.205	0.101	0.095	0.059	0.071	0.197
	C16-OH	0.023	0.023	0.023	0.023	0.023	0.023	0.023	0.023	0.023	0.023	0.023	0.025	0.023	0.023	0.023	0.023	0.023	0.023	0.023	0.023	0.026
	C16:1	0.033	0.037	0.033	0.049	0.033	0.074	0.05	0.052	0.033	0.065	0.033	0.094	0.033	0.051	0.039	0.05	0.048	0.049	0.033	0.033	0.071
	C16:1-OH	0.032	0.032	0.032	0.032	0.032	0.032	0.032	0.032	0.032	0.034	0.032	0.033	0.032	0.055	0.05	0.054	0.066	0.104	0.055	0.073	0.097
	C16:2	0.017	0.017	0.017	0.017	0.017	0.018	0.019	0.017	0.017	0.028	0.017	0.042	0.017	0.017	0.017	0.017	0.017	0.019	0.017	0.018	0.026
	C16:2-OH	0.048	0.048	0.048	0.048	0.048	0.048	0.048	0.048	0.048	0.048	0.048	0.048	0.048	0.048	0.048	0.048	0.048	0.048	0.048	0.048	0.048
	C18	0.032	0.091	0.084	0.059	0.032	0.135	0.061	0.08	0.077	0.275	0.102	0.248	0.076	0.04	0.043	0.067	0.042	0.042	0.032	0.036	0.087
	C18:1	0.046	0.239	0.2	0.212	0.046	0.302	0.155	0.197	0.208	0.37	0.116	0.507	0.081	0.141	0.087	0.176	0.105	0.125	0.072	0.081	0.263
	C18:1-OH	0.032	0.032	0.032	0.032	0.032	0.032	0.032	0.032	0.032	0.032	0.032	0.038	0.032	0.032	0.032	0.032	0.032	0.042	0.032	0.032	0.047
	C18:2	0.018	0.095	0.087	0.104	0.026	0.144	0.091	0.102	0.083	0.188	0.073	0.303	0.049	0.049	0.036	0.052	0.045	0.052	0.039	0.036	0.115
	C2	0.118	19.9	18.6	17	9.33	28.4	21.3	18.8	24.2	14.4	10.2	13.2	14.2	21.8	17.8	19.4	25	27.9	19.3	24.5	25.2
	C3	0.053	1.26	0.81	0.735	0.559	1.28	0.947	0.803	1.37	1.23	1.07	0.766	1.02	1.31	1.93	1.94	3.97	2.56	1.64	1.99	1.27
	C3-OH	0.031	0.031	0.031	0.031	0.031	0.031	0.031	0.031	0.031	0.031	0.031	0.031	0.031	0.031	0.031	0.031	0.031	0.031	0.031	0.031	0.031
	C3:1	0.039	0.039	0.039	0.039	0.039	0.039	0.039	0.039	0.039	0.039	0.039	0.039	0.039	0.039	0.039	0.039	0.039	0.039	0.039	0.039	0.039
	C4	0.051	0.488	0.546	0.521	0.546	0.526	0.711	0.42	0.539	0.474	0.398	0.391	0.454	3.55	3.39	4.45	5.33	4.78	4.26	2.31	2.25
	C3-DC (C4-OH)	0.032	0.09	0.084	0.109	0.068	0.107	0.089	0.102	0.132	0.091	0.06	0.095	0.064	0.167	0.201	0.255	0.339	0.13	0.083	0.114	0.16
	C4:1	0.039	0.039	0.039	0.039	0.039	0.039	0.039	0.039	0.039	0.039	0.039	0.039	0.039	0.039	0.039	0.039	0.039	0.039	0.039	0.039	0.039
	C5	0.055	0.131	0.1	0.134	0.109	0.213	0.151	0.142	0.166	0.211	0.118	0.131	0.165	0.29	0.468	0.52	0.817	0.544	0.395	0.322	0.316
	C5-M-DC	0.065	0.065	0.065	0.065	0.065	0.065	0.065	0.065	0.065	0.065	0.065	0.065	0.065	0.065	0.065	0.065	0.065	0.065	0.065	0.065	0.065
	C5-OH (C3-DC-M)	0.114	0.159	0.165	0.142	0.114	0.166	0.119	0.131	0.177	0.114	0.114	0.114	0.114	0.114	0.114	0.114	0.122	0.114	0.114	0.114	0.114
	C5:1	0.07	0.07	0.07	0.07	0.07	0.07	0.07	0.07	0.07	0.07	0.07	0.07	0.07	0.07	0.07	0.07	0.07	0.07	0.07	0.07	0.07
	C5:1-DC	0.034	0.034	0.034	0.034	0.034	0.034	0.034	0.034	0.034	0.034	0.034	0.034	0.034	0.034	0.045	0.059	0.083	0.035	0.034	0.034	0.034
	C6 (C4:1-DC)	0.049	0.049	0.049	0.058	0.049	0.086	0.073	0.057	0.049	0.073	0.049	0.063	0.049	0.359	0.492	0.609	0.83	0.433	0.443	0.147	0.202
	C5-DC (C6-OH)	0.034	0.034	0.034	0.034	0.034	0.034	0.034	0.034	0.034	0.041	0.034	0.034	0.034	0.034	0.039	0.043	0.06	0.034	0.034	0.034	0.041
	C6:1	0.044	0.044	0.044	0.044	0.044	0.044	0.044	0.044	0.044	0.044	0.044	0.044	0.044	0.044	0.044	0.044	0.044	0.044	0.044	0.044	0.044
	C7-DC	0.041	0.041	0.041	0.041	0.041	0.041	0.041	0.041	0.041	0.041	0.041	0.041	0.041	0.041	0.041	0.041	0.041	0.041	0.041	0.041	0.041
	C8	0.116	0.116	0.116	0.116	0.116	0.116	0.116	0.116	0.116	0.116	0.116	0.116	0.116	0.116	0.116	0.116	0.122	0.116	0.116	0.116	0.116
	C9	0.031	0.055	0.052	0.063	0.04	0.043	0.046	0.048	0.062	0.05	0.032	0.033	0.031	0.031	0.031	0.031	0.031	0.031	0.031	0.031	0.031
Amino acids	Ala	0	653	515	542	397	844	442	577	562	1030	825	644	938	521	752	705	768	746	585	702	599
	Arg	0	180	175	191	159	30.4	161	125	191	9.43	5.1	3.57	15	158	209	161	196	95.6	109	65.3	38.5
	Asn	0	129	47.7	58.7	35.7	106	39.1	44.8	51.8	107	72	43.9	82.3	40	70.8	36.7	41.1	61.9	48.2	55.2	63.7
	Asp	0	40.9	47.2	60.4	21.8	36.8	33.2	28	40	124	63	40.3	99.3	1.89	8.51	9.21	13.8	48.9	29.3	44.9	63.5
	Cit	0	82.2	96.1	114	89.9	105	86	72.7	83.2	110	92.3	62.1	96.9	106	114	100	94.9	89.1	74.8	68.5	68
	Gln	0	1480	552	762	602	1670	852	904	1080	1510	751	929	905	1150	1400	911	1420	852	800	705	952
	Glu	0	233	320	238	55.3	322	148	177	193	355	139	172	181	29	52.2	34.1	74.4	116	94.3	123	104
	Gly	0	458	288	361	199	381	166	197	250	560	329	269	359	220	230	219	247	237	219	200	213
	His	0	116	74.5	73.6	65.7	130	58.3	61.7	90.1	148	84.6	56.3	97.9	83.5	104	90.3	107	97.6	82.6	79.3	85.6
	Ile	0	122	108	98	107	97.6	59.6	73.3	90.8	85.9	82.9	58.6	106	123	140	138	161	127	116	119	106
	Leu	0	205	182	155	176	177	109	142	178	160	134	102	188	197	236	219	274	205	192	195	185
	Lys	0	358	379	361	282	394	374	344	525	395	293	299	356	326	413	416	400	344	282	305	402
	Met	0	92.5	78.8	72.1	57.7	71.8	44.1	55.2	85.9	175	72.3	42.1	81.7	46.2	70.2	80.6	80.1	62.9	54.5	61.3	65.5
	Orn	0	134	76.4	81.2	71.6	298	106	133	158	284	218	185	271	67.1	87.6	80.7	85.4	131	92	151	203
	Phe	0	171	98.7	86.5	70.5	169	71.1	84.2	104	222	123	77.4	141	79.1	104	103	113	116	99.7	110	114
	Pro	0	214	123	123	110	192	69	110	137	317	203	123	231	96.1	154	132	129	153	137	136	107
	Ser	0	315	161	185	101	281	117	155	180	327	168	113	201	109	174	120	127	158	128	146	134
	Thr	0	182	205	193	180	216	167	203	186	290	277	199	286	174	219	181	171	203	171	187	207
	Trp	0	168	159	145	139	184	134	156	172	117	95.2	58.4	91.1	106	131	143	133	88.7	80.6	97.5	109
	Tyr	0	183	102	101	80.4	167	57.2	82.2	92.3	249	112	58.1	134	89.4	120	100	111	130	94.3	109	96.2
	Val	0	303	252	292	289	295	175	211	236	262	237	150	264	243	280	282	319	240	223	264	245
Biogenic amines	Ac-Orn	0	4.22	5.3	3.96	2.92	3.94	3.24	3.58	4.83	1.45	1.58	1.22	1.37	6.06	6.11	8.02	7.12	3.75	3.02	2.38	2.4
	ADMA	0	0.88	1.42	1.31	0.883	1.54	1.13	1.5	1.6	2.01	1.27	1.3	1.85	1.19	1.09	1.24	1.11	1.7	2.21	1.22	1.99
	alpha-AAA	0	17.3	25.5	16.8	10.1	13.6	11.4	13.4	13.5	31.6	10.5	6.91	12.3	6.05	7.86	7.46	9.43	4.04	2.93	7.73	4.04
	c4-OH-Pro	0	0.199	0.18	0.1	0.1	0.22	0.179	0.1	0.319	0.174	0.16	0.1	0.168	0.175	0.172	0.159	0.183	0.198	0.173	0.169	0.174
	Carnosine	0	0.631	0.773	1.75	1.3	1.71	1.88	0.754	1.1	0.795	1.67	1.16	2.25	0.704	0.734	1.09	0.934	0.391	0.26	0.312	0.464
	Creatinine	0	2.56	6.6	6.15	3.53	7.02	6.66	7.46	6.96	5.22	5.16	4.64	7.19	4.17	7.03	5.18	5.93	4.53	4.17	6.76	6.54
	DOPA	0	1.58	0.739	0.2	0.2	2	0.46	0.834	0.738	0.409	0.227	0.2	0.42	0.2	0.298	0.2	0.2	0.2	0.205	0.231	0.242
	Dopamine	0	0.1	0.1	0.1	0.1	0.1	0.1	0.1	0.1	0.1	0.1	0.1	0.1	0.1	0.1	0.1	0.1	0.1	0.1	0.1	0.1
	Histamine	0	0.723	0.655	3.87	1.09	3.99	2.09	1.89	1.98	1.05	0.882	0.941	2.28	0.421	0.444	0.528	0.583	0.455	0.413	0.394	0.427
	Kynurenine	0	1.2	1.8	1.58	1.67	2.64	2.65	2.75	3.18	11.9	7.74	6.6	6.28	1.28	1.43	1.28	1.18	4.25	2.83	3.09	4.93
	Met-SO	0	3.09	2.71	2.48	2.54	1.75	0.8	1.49	1.77	3.22	1.98	0.996	1.68	1.33	2.32	2.22	2.14	1.71	1.87	1.82	1.2
	Nitro-Tyr	0	0.3	0.3	0.3	0.3	0.3	0.3	0.3	0.3	0.3	0.3	0.3	0.3	0.3	0.3	0.3	0.3	0.3	0.3	0.3	0.3
	PEA	0	0.02	0.02	0.02	0.02	0.02	0.02	0.02	0.02	0.02	0.02	0.02	0.02	0.02	0.02	0.02	0.02	0.02	0.02	0.02	0.02
	Putrescine	0	1.37	1.7	2.85	0.955	2.62	3.22	2.55	2.49	1.09	1.34	2.03	3.06	0.931	2.1	2.11	1.92	1.99	1.79	1.73	2.03
	SDMA	0	2.57	0.3	0.3	1.75	0.3	0.3	0.357	3.18	0.3	0.3	0.3	0.3	0.3	0.3	0.3	0.3	0.3	0.3	0.3	0.3
	Serotonin	0	16.9	21.3	21.7	16.2	11.3	17.6	16.6	15.6	3.08	5.18	7.55	6.01	7.64	11.8	20.1	13.9	2.55	0.104	0.093	3.8
	Spermidine	0	24.3	27.2	20.3	4.82	14.3	11.2	9.9	10.5	7.73	7.38	5.18	10.8	0.863	2.11	2.4	1.92	1.8	1.54	1.13	6.46
	Spermine	0	2.43	3.7	3	0.5	0.982	0.78	0.709	0.714	1.13	0.5	0.918	1.45	0.5	0.5	0.5	0.5	0.5	0.5	0.5	0.762
	t4-OH-Pro	0	7.38	7.69	11.7	6.96	5.03	5.85	6.13	8.48	11.2	5.31	5.96	5.19	6.26	8.43	11.1	9.12	4.19	4.86	5.46	5.58
	Taurine	0	323	413	483	306	356	424	441	406	379	357	398	497	273	362	310	338	279	272	264	403
	total DMA	0	0.1	0.1	0.158	0.1	0.1	0.127	0.1	0.396	0.874	0.153	0.445	0.685	0.1	0.281	0.137	0.1	0.319	0.642	0.241	0.654
Glycerophospholipids	lysoPC a C14:0	4.74	4.74	4.74	4.74	4.74	4.74	4.74	4.74	4.74	4.74	4.74	4.74	4.74	4.74	4.74	4.74	4.74	4.74	4.74	4.74	4.74
	lysoPC a C16:0	0.094	134	172	176	152	78.3	123	111	135	121	170	187	141	173	209	169	170	144	98.8	120	195
	lysoPC a C16:1	0.084	3.57	4.15	4.96	3.5	1.9	2.24	1.93	2.61	1.98	3.28	3.63	2.25	5.52	6.32	5.32	4.83	3.7	3.63	2.7	2.88
	lysoPC a C17:0	0.055	2.97	3.49	2.73	2.53	1.45	1.92	1.55	2.25	2.55	2.64	2.58	2.61	2.81	3.26	3.44	3.33	2.71	1.86	2.05	3.26
	lysoPC a C18:0	0.176	56.5	76.1	63.1	63.3	45.4	67.3	60.9	71.1	77.6	98.1	112	94.5	74.1	88.2	93.9	92.5	70.5	41.1	57.3	117
	lysoPC a C18:1	0.05	30.5	37.5	41.4	31	15.8	20.8	15.2	25.5	34	44.9	47.4	31.9	48	52.9	53.6	46.3	32.8	24.3	24.2	33.4
	lysoPC a C18:2	0.07	140	143	162	129	83.4	96.6	79.7	109	158	245	238	144	133	136	121	111	107	63.9	81.2	98.1
	lysoPC a C20:3	0.117	5	7.52	7.56	5.34	3.03	3.49	2.94	4.49	3.88	4.44	4.91	3.67	9.31	10	8.75	8.39	3.92	3.44	2.91	3.12
	lysoPC a C20:4	0.028	35.8	43.9	38.6	35.5	24.8	34	26.8	38.2	28.3	51.3	54.1	29.9	46.6	55.3	60.4	43.3	23.7	13	16.9	38.1
	lysoPC a C24:0	0.202	0.835	1.13	0.883	0.58	0.649	0.771	0.661	0.941	1.05	0.957	1.51	1.28	0.531	0.704	0.891	0.768	0.727	0.515	0.727	1.35
	lysoPC a C26:0	0.052	0.993	1.04	1.04	0.381	0.529	0.592	0.424	0.7	0.874	0.736	1.38	1.1	0.375	0.603	0.706	0.659	0.576	0.503	0.653	0.931
	lysoPC a C26:1	0.034	0.315	0.37	0.344	0.206	0.207	0.246	0.186	0.291	0.416	0.427	0.588	0.541	0.205	0.311	0.423	0.375	0.345	0.28	0.413	0.651
	lysoPC a C28:0	0.2	0.971	1.07	0.954	0.59	0.591	0.524	0.439	0.69	0.688	0.855	1.08	1.27	0.368	0.587	0.785	0.784	0.579	0.572	0.63	0.89
	lysoPC a C28:1	0.029	0.711	0.728	0.738	0.443	0.421	0.469	0.323	0.614	0.71	0.824	1.25	0.972	0.475	0.592	0.858	0.657	0.609	0.536	0.656	1.01
	PC aa C24:0	0.051	0.321	0.441	0.308	0.13	0.226	0.262	0.191	0.313	0.291	0.25	0.496	0.377	0.148	0.228	0.387	0.314	0.21	0.162	0.242	0.41
	PC aa C26:0	1.22	1.55	1.44	1.48	1.22	1.22	1.22	1.22	1.22	1.93	1.71	2.82	2.44	1.22	1.22	1.27	1.46	1.32	1.44	1.74	1.58
	PC aa C28:1	0.153	0.573	0.479	0.533	0.311	0.351	0.315	0.237	0.387	0.695	0.522	0.942	0.722	0.291	0.373	0.477	0.486	0.437	0.417	0.477	0.54
	PC aa C30:0	0.156	2.07	1.63	1.63	0.892	1.55	0.806	0.826	0.988	3.71	2.2	2.77	1.97	0.869	1.04	1.09	1.06	1.37	1.13	1.21	1.49
	PC aa C30:2	0	0.205	0.217	0.199	0.092	0.134	0.076	0.047	0.087	0.204	0.182	0.338	0.212	0.185	0.168	0.276	0.206	0.168	0.243	0.212	0.175
	PC aa C32:0	0.04	54.7	45.6	26.3	9.61	60.8	9.6	27.3	19.2	29.5	21.4	24.5	15.2	9.16	11.5	9.86	8.52	10.3	7.73	8.95	12.6
	PC aa C32:1	0.017	3.49	3.97	4.96	3.29	2.39	1.43	1.2	1.57	8.22	7.42	8.22	7.2	4.48	4.76	4.55	3.65	5.21	6.06	4.29	4.49
	PC aa C32:2	0.012	0.929	1.07	1.22	0.849	0.483	0.49	0.306	0.598	2.44	3.55	3.86	2.32	1.05	0.908	0.977	0.947	1.12	1.01	0.937	0.955
	PC aa C32:3	0.008	0.191	0.17	0.18	0.121	0.129	0.137	0.121	0.154	0.286	0.259	0.399	0.255	0.14	0.158	0.221	0.18	0.163	0.138	0.157	0.211
	PC aa C34:1	0.07	73.9	97.2	114	78.1	54	49.2	37	57.5	184	185	198	157	108	114	107	106	102	85.8	85.7	124
	PC aa C34:2	0.072	201	203	234	198	147	162	132	180	263	244	258	227	207	224	198	211	255	199	227	281
	PC aa C34:3	0.012	7.22	9.76	11.2	8.29	3.83	4.78	3.23	4.86	19.8	29.8	43.7	17.3	11.4	11.2	10.7	8.15	10.1	8.8	7.8	9.22
	PC aa C34:4	0.007	0.393	0.514	0.518	0.395	0.2	0.211	0.161	0.267	0.783	1.12	1.55	0.677	0.465	0.47	0.551	0.388	0.412	0.35	0.308	0.423
	PC aa C36:0	0.168	3.66	4.6	3.71	1.93	2.29	2.17	1.89	2.4	2.05	1.78	1.91	2.08	1.43	1.73	2.07	1.58	1.8	1.16	1.67	2.71
	PC aa C36:1	0.026	28.4	32.9	29.3	21.1	20.8	18	14.3	20.2	63.2	56.9	73.5	53.6	33.9	33.2	41.7	40.4	31.6	22.6	24.3	40.6
	PC aa C36:2	0.057	169	167	177	156	126	129	107	145	236	229	243	208	168	181	183	190	202	151	170	232
	PC aa C36:3	0.019	66.6	66.1	70.3	61.9	36.2	38.7	25	42.8	86.2	90.5	102	77.4	81.9	85.7	69.5	77.3	78.9	70.4	60.5	65.6
	PC aa C36:4	0.02	97.9	119	116	112	62.2	89.8	57.5	89.3	192	202	218	160	125	146	135	114	111	74.3	92.9	163
	PC aa C36:5	0.009	4.12	6.19	7.54	5.42	2.39	3.46	1.96	3.44	6.57	12.4	11.2	8.55	6.33	6.69	5.95	5.15	6.12	5.72	4.98	6.84
	PC aa C36:6	0.008	0.314	0.402	0.381	0.218	0.18	0.185	0.149	0.209	0.41	0.704	0.714	0.466	0.321	0.341	0.342	0.296	0.331	0.261	0.247	0.356
	PC aa C38:0	0.042	2.56	3.12	2.4	1.45	1.41	1.44	1.35	1.54	3.04	2.59	2.43	2.55	1.22	1.41	1.4	1.17	1.81	1.11	1.46	2.65
	PC aa C38:1	0.008	2.34	2.37	1.84	0.628	1.42	1.16	1.01	1.44	1.05	0.879	1.24	1.17	0.619	0.67	0.744	0.783	0.711	0.32	0.53	0.888
	PC aa C38:3	0.011	18.1	25.4	23.6	18	14.6	16.1	12.8	18	34.3	27.3	37.5	29.6	28.4	30.4	31.7	32.4	22.4	16.7	17.4	28.7
	PC aa C38:4	0.018	66.1	92.5	74.6	73.7	64.1	91.5	65.3	87.6	159	154	192	131	103	119	151	114	86.9	46.5	67.9	173
	PC aa C38:5	0.018	20.9	27	27.1	21.9	13.3	18.5	11.7	19.4	27	36.9	51.9	27.1	38.9	42.3	42.1	33.8	25	19.7	18.9	37.1
	PC aa C38:6	0.019	43.4	72.5	76.3	59.8	38.6	68.4	55.5	71.9	124	180	201	122	90.4	106	88.6	67.6	76.4	46.4	61.8	154
	PC aa C40:1	0.614	0.614	0.783	0.614	0.614	0.614	0.614	0.614	0.614	0.614	0.614	0.614	0.614	0.614	0.614	0.614	0.614	0.614	0.614	0.614	0.614
	PC aa C40:2	0.024	0.709	0.87	0.588	0.301	0.504	0.434	0.396	0.451	0.547	0.425	0.483	0.506	0.279	0.274	0.335	0.328	0.393	0.288	0.338	0.398
	PC aa C40:3	0.006	0.595	0.706	0.517	0.307	0.483	0.354	0.338	0.352	0.585	0.395	0.397	0.49	0.332	0.388	0.415	0.387	0.424	0.303	0.336	0.398
	PC aa C40:4	0.016	1.51	2.09	1.87	1.33	1.18	1.17	1.08	1.31	2.14	1.82	2.41	2.15	1.74	1.98	1.87	1.68	1.75	1.33	1.47	2.37
	PC aa C40:5	0	3.02	4.66	4.75	3.27	2.23	3.21	2.91	3.35	5.47	5.82	12.1	5.99	5.77	6.56	6.71	5.68	4.38	2.8	3.45	7.58
	PC aa C40:6	0.193	18	34.4	31.1	25.9	21.4	41.9	34	40.7	60.7	89.6	108	84.3	40.2	46.9	53.6	44	43.8	25.4	37.3	104
	PC aa C42:0	0.071	0.354	0.43	0.303	0.163	0.301	0.254	0.258	0.273	0.362	0.266	0.247	0.296	0.124	0.147	0.159	0.125	0.186	0.105	0.138	0.278
	PC aa C42:1	0.021	0.283	0.366	0.242	0.143	0.199	0.194	0.194	0.209	0.241	0.203	0.214	0.208	0.123	0.135	0.153	0.117	0.128	0.09	0.138	0.21
	PC aa C42:2	0.09	0.441	0.543	0.433	0.235	0.319	0.299	0.277	0.292	0.373	0.322	0.333	0.361	0.203	0.209	0.239	0.212	0.292	0.198	0.24	0.273
	PC aa C42:4	0.007	0.305	0.404	0.329	0.214	0.267	0.274	0.275	0.283	0.443	0.311	0.324	0.399	0.201	0.243	0.233	0.215	0.27	0.174	0.227	0.369
	PC aa C42:5	0.023	0.252	0.348	0.272	0.194	0.24	0.263	0.225	0.251	0.315	0.251	0.256	0.318	0.218	0.244	0.279	0.205	0.234	0.168	0.191	0.307
	PC aa C42:6	0.342	0.48	0.568	0.508	0.394	0.368	0.402	0.342	0.39	0.511	0.465	0.488	0.524	0.484	0.493	0.482	0.459	0.496	0.424	0.462	0.525
	PC ae C30:0	0.275	0.353	0.353	0.353	0.275	0.275	0.275	0.275	0.275	0.427	0.288	0.354	0.296	0.275	0.275	0.275	0.301	0.275	0.275	0.275	0.287
	PC ae C30:1	0.023	0.269	0.278	0.333	0.147	0.127	0.152	0.068	0.142	0.441	0.376	0.717	0.546	0.144	0.251	0.319	0.31	0.364	0.347	0.406	0.446
	PC ae C30:2	0.103	0.188	0.24	0.187	0.15	0.121	0.122	0.114	0.154	0.173	0.201	0.285	0.225	0.115	0.145	0.165	0.17	0.171	0.113	0.161	0.244
	PC ae C32:1	0.013	0.717	0.687	0.637	0.451	0.532	0.416	0.39	0.46	1.47	0.89	1.22	0.919	0.489	0.559	0.564	0.55	0.773	0.615	0.728	0.951
	PC ae C32:2	0.013	0.293	0.272	0.253	0.179	0.177	0.184	0.15	0.19	0.321	0.289	0.366	0.268	0.168	0.208	0.254	0.231	0.232	0.201	0.213	0.289
	PC ae C34:0	0.025	1.6	1.46	0.854	0.385	1.68	0.371	0.773	0.629	0.976	0.666	0.754	0.596	0.379	0.421	0.475	0.404	0.441	0.333	0.347	0.448
	PC ae C34:1	0.02	3.12	3.51	3.54	2.53	2.08	1.59	1.45	1.81	8.8	5.6	5.33	5.82	2.82	3.25	3.18	2.89	4.45	3.78	3.59	5.17
	PC ae C34:2	0.009	3.4	3.33	3.66	2.83	1.65	1.78	1.33	1.84	7.92	7.88	7.55	6.02	2.45	2.42	2.34	2.32	4.3	3.03	3.38	3.68
	PC ae C34:3	0.018	1.21	1.06	1.05	0.907	0.696	0.605	0.428	0.675	1.31	1	1.01	1	0.722	0.688	0.753	0.703	0.853	0.704	0.872	0.808
	PC ae C36:0	0.081	0.899	1.09	0.939	0.521	0.617	0.442	0.426	0.496	0.846	1.09	1.08	0.692	0.558	0.45	0.619	0.634	0.651	0.416	0.443	0.612
	PC ae C36:1	0.05	3.59	4.65	4.14	2.38	2.31	1.89	1.58	2.15	5.44	5.24	5.42	4.2	2.75	2.67	3.17	2.86	2.99	2.3	2.37	3.17
	PC ae C36:2	0.033	11.6	11.5	11.3	8.85	5.32	5.01	3.77	5.44	16.7	16.5	15.1	14.1	8.41	8.54	8.67	8.67	10.7	7.87	8.4	9.12
	PC ae C36:3	0.006	1.61	1.87	2.02	1.67	0.784	0.888	0.608	0.956	3.49	3.56	3.4	2.74	1.66	1.71	1.59	1.58	2.45	1.87	1.87	2.06
	PC ae C36:4	0.027	3.19	3.49	3.63	3.3	1.87	2.43	1.79	2.4	8.12	5.79	5.86	5.53	2.49	3.16	3.13	2.6	4.4	2.45	3.81	5.67
	PC ae C36:5	0.009	1.92	2.18	1.91	2.18	1.21	2.01	1.14	1.94	3.06	2.61	2.45	2.5	1.61	1.72	1.72	1.59	1.98	1.07	1.93	2.68
	PC ae C38:0	0.132	1.54	2.32	2.18	1.38	0.971	1.25	0.932	1.34	1.86	3.26	3.72	2	2.14	2.46	2.16	1.65	1.8	1.29	1.27	2.29
	PC ae C38:1	0.006	1.6	1.52	1.29	0.7	0.856	0.658	0.569	0.728	1.25	1.19	1.2	1.38	0.723	0.792	0.893	0.953	0.93	0.7	0.852	0.847
	PC ae C38:2	0.008	7.34	5.77	6.37	5.01	2.85	2.57	1.89	2.76	4.89	4.74	3.95	4.79	4.29	4.74	4.34	4.88	6.25	4.13	4.69	3.58
	PC ae C38:3	0.009	2.53	2.78	2.4	1.73	1.19	1.17	0.863	1.28	2.35	2.01	2.09	2.02	1.89	2.15	2.06	1.94	2.06	1.69	1.62	1.68
	PC ae C38:4	0.01	4.16	5.06	4.34	4	2.48	3	2.09	3.11	8.07	7	7.12	5.95	4.32	4.98	6.25	4.17	4.45	2.67	3.52	6.59
	PC ae C38:5	0.01	2.86	3.43	3.61	3.26	1.43	1.76	1.47	1.8	7.02	4.86	4.55	5.08	2.58	3.35	3.23	2.82	4.32	2.73	3.5	5.78
	PC ae C38:6	0.007	1.69	1.87	2.01	1.75	1.11	1.42	1.05	1.42	4.74	3.87	3.71	3.47	1.4	1.74	1.69	1.29	2.35	1.33	1.92	3.35
	PC ae C40:1	0.018	2.09	2.98	2.12	1.88	1.46	1.72	1.22	1.92	1.94	3.37	2.64	2.68	2.11	2.41	2.48	1.95	1.8	1.15	1.35	2.6
	PC ae C40:2	0.009	1.03	1.39	1.06	0.572	0.628	0.724	0.61	0.727	0.977	0.798	0.782	0.852	0.577	0.594	0.604	0.57	0.588	0.373	0.471	0.737
	PC ae C40:3	0.008	0.842	1.07	0.841	0.491	0.585	0.657	0.563	0.65	0.945	0.768	0.804	0.849	0.551	0.732	0.697	0.645	0.663	0.41	0.525	0.735
	PC ae C40:4	0.077	1.85	2.03	1.8	1.66	1.12	1.29	0.986	1.33	2.7	2.43	2.24	2.33	1.63	1.92	2.12	1.73	2.08	1.17	1.6	2.4
	PC ae C40:5	0.005	1.2	1.58	1.38	1.03	0.715	0.852	0.714	0.949	1.78	1.55	1.88	1.52	1.09	1.29	1.28	1.03	1.3	0.883	1.05	1.79
	PC ae C40:6	0.011	1.77	2.62	2.37	1.96	1.19	1.88	1.46	1.91	4.16	4.57	4.34	3.8	2.21	2.51	2.77	2.05	2.81	1.57	2.09	4.35
	PC ae C42:0	1.41	1.41	1.41	1.41	1.41	1.41	1.41	1.41	1.41	1.41	1.41	1.41	1.41	1.41	1.41	1.41	1.41	1.41	1.41	1.41	1.41
	PC ae C42:1	0.145	0.6	0.815	0.572	0.363	0.416	0.495	0.384	0.491	0.672	0.724	0.761	0.691	0.442	0.58	0.59	0.451	0.675	0.47	0.538	0.871
	PC ae C42:2	0.016	0.619	0.878	0.634	0.351	0.422	0.499	0.41	0.509	0.461	0.41	0.414	0.491	0.418	0.438	0.489	0.395	0.349	0.246	0.279	0.471
	PC ae C42:3	0.006	0.752	1.19	0.858	0.679	0.546	0.714	0.535	0.772	0.795	0.954	0.859	0.915	0.766	0.935	0.956	0.73	0.643	0.373	0.506	1.06
	PC ae C42:4	0	0.351	0.461	0.408	0.207	0.202	0.306	0.244	0.313	0.497	0.449	0.36	0.533	0.161	0.194	0.212	0.212	0.281	0.169	0.222	0.354
	PC ae C42:5	0.799	0.799	0.945	0.799	0.799	0.799	0.799	0.799	0.799	1.06	0.936	0.931	1.03	0.799	0.799	0.799	0.799	0.828	0.799	0.799	1.02
	PC ae C44:3	0.034	0.133	0.211	0.146	0.079	0.115	0.153	0.128	0.141	0.152	0.147	0.21	0.189	0.09	0.139	0.135	0.121	0.147	0.108	0.144	0.22
	PC ae C44:4	0.1	0.208	0.297	0.25	0.124	0.154	0.2	0.177	0.211	0.224	0.192	0.221	0.249	0.122	0.144	0.151	0.134	0.164	0.114	0.137	0.21
	PC ae C44:5	0.122	0.211	0.264	0.213	0.187	0.148	0.171	0.136	0.198	0.31	0.294	0.239	0.333	0.156	0.182	0.193	0.165	0.207	0.137	0.149	0.3
	PC ae C44:6	0.079	0.196	0.247	0.229	0.158	0.158	0.163	0.138	0.139	0.349	0.278	0.218	0.281	0.13	0.149	0.151	0.133	0.176	0.116	0.143	0.206
Sphingolipids	SM (OH) C14:1	0	3.1	2.96	2.83	2.39	2.67	1.94	1.87	2.36	5.12	3.5	4.05	2.89	1.65	2.25	1.91	1.73	2.3	1.25	1.88	2.75
	SM (OH) C16:1	0	0.775	0.879	0.951	0.591	0.891	0.919	0.94	1.06	2.08	1.31	1.58	1.13	0.441	0.67	0.793	0.532	0.657	0.383	0.605	0.942
	SM (OH) C22:1	0.021	4.37	5.09	5.27	3.08	4.88	4.26	4.29	5.19	5.41	4.18	5.22	3.25	3.09	3.74	4.24	3.55	3.16	1.84	2.17	4.83
	SM (OH) C22:2	0.008	3.09	3.28	3.56	2.48	2.31	2.58	2.16	3.09	3.44	2.73	2.77	2.49	2.59	2.96	2.86	2.75	3.09	1.68	2.33	3.59
	SM (OH) C24:1	0.008	1.14	1.12	0.875	0.59	1.1	0.715	0.714	0.953	1.04	0.909	0.832	0.639	0.566	0.701	0.711	0.571	0.659	0.434	0.51	0.836
	SM C16:0	0.068	41.7	40.6	43.2	29.2	43.3	37.7	39.3	42.7	125	87.5	115	74.1	25.8	34.4	32.2	28.1	50.8	30.4	42.4	72.8
	SM C16:1	0.015	3.47	4.76	5.03	3.75	3.34	4.21	3.72	4.66	10.3	8.03	10	6.67	3.45	4.53	4.05	3.78	4.9	2.71	4.05	7
	SM C18:0	0.024	6.03	6.86	6.33	3.95	10.7	12.5	15.4	13.6	24.9	12.5	22.5	8.92	3.54	4.99	6.54	4.07	4.11	2.51	3.64	7.67
	SM C18:1	0	1.37	1.78	1.93	1.38	1.7	2.42	2.52	2.52	4.06	2.84	4.06	2.15	1.23	1.7	1.87	1.31	1.55	0.887	1.23	2.4
	SM C20:2	0.006	0.355	0.413	0.572	0.373	0.264	0.366	0.265	0.364	1.11	1.28	2	0.776	0.563	0.572	0.543	0.434	0.539	0.432	0.414	0.528
	SM C22:3	0.012	2.57	3.09	3.25	2.82	1.58	2.57	1.66	2.55	6.65	7.24	8.53	5.19	3.76	4.45	4.19	3.48	3.74	2.25	2.81	5.81
	SM C24:0	0.019	24.5	21.9	15.6	6.72	26	9.18	14.1	13	13.6	9.94	10.8	9.12	7.33	7.78	8.5	7.69	8.74	6.16	6.79	10.7
	SM C24:1	0.04	32.6	37.3	33.6	22.4	34.2	32.7	30.9	41.7	68.9	48.4	48.6	42.3	27	31.8	33.6	31.1	41.3	22.9	29.1	58
	SM C26:0	0.044	0.556	0.423	0.314	0.106	0.574	0.118	0.322	0.253	0.143	0.105	0.094	0.087	0.059	0.103	0.115	0.08	0.086	0.044	0.077	0.086
	SM C26:1	0.01	0.384	0.339	0.241	0.069	0.406	0.17	0.236	0.244	0.249	0.166	0.176	0.195	0.104	0.119	0.112	0.088	0.136	0.044	0.135	0.204
